# Supplementary material for: Population Genomic Analysis of North American Eastern Wolves (Canis lycaon) Supports Their Conservation Priority Status
Source: Genes (Basel). 2018 Dec 4;9(12):606. doi: 10.3390/genes9120606 (PMC6316216; doi:10.3390/genes9120606)
Supplement: Supplementary file 1 [file genes-09-00606-s001.zip]

Archive with 2 entries (2 files):
- genes-379820-supplementary-final.pdf
- TableS1_revision.xlsx
